# Supplementary material for: Model-Based Control of a Continuum Manipulator with Online Jacobian Error Compensation Using Kalman Filtering
Source: Cyborg Bionic Syst. 2025 Aug 7;6:0339. doi: 10.34133/cbsystems.0339 (PMC12329213; doi:10.34133/cbsystems.0339)
Supplement: Supplementary 1 — Figs. S1 to S3 Movie S1 [file cbsystems.0339.f1.zip]

Archive with 2 entries (2 files):
- Movie S1.mp4
- supplementary.pdf
